# Supplementary material for: Correlated velocity models as a fundamental unit of animal movement: synthesis and applications
Source: Mov Ecol. 2017 May 10;5:13. doi: 10.1186/s40462-017-0103-3 (PMC5424322; doi:10.1186/s40462-017-0103-3)
Supplement: Supplementary file 3 — The source bundle for the smoove package. (GZ 7034.88 kb) [file 40462_2017_103_MOESM3_ESM.gz]

Archive with 106 entries (97 files):
- smoove/DESCRIPTION
- smoove/NAMESPACE
- smoove/R
- smoove/R/RcppExports.r
- smoove/R/VAFfunctions.r
- smoove/R/estimateCVM.crawl.r
- smoove/R/estimateCVM.crw.r
- smoove/R/estimateCVM.vLike.r
- smoove/R/estimateCVM.vaf.r
- smoove/R/estimateCVM.zLike.r
- smoove/R/estimateRACVM.r
- smoove/R/estimateUCVM.r
- smoove/R/findCandidateChangePoints.r
- smoove/R/getCPtable.R
- smoove/R/getCov.vz.r
- smoove/R/getPhaseParameter.R
- smoove/R/getPhases.R
- smoove/R/getS.r
- smoove/R/getSigma.VZ.r
- smoove/R/getV.spline.r
- smoove/R/partitionRACVM.r
- smoove/R/plot.track.r
- smoove/R/plotPhaseParameter.R
- smoove/R/plotWindowSweep.R
- smoove/R/racvm.bcpa.functions.r
- smoove/R/scan.track.r
- smoove/R/simulateRACVM.r
- smoove/R/simulateUCVM.exact.r
- smoove/R/simulateUCVM.r
- smoove/R/sweepRACVM.R
- smoove/R/testCP.R
- smoove/R/ucvm.bcpa.functions.r
- smoove/data
- smoove/data/Bowhead.rda
- smoove/data/Kestrel.rda
- smoove/data/Lamprey.rda
- smoove/examples
- smoove/examples/.RData
- smoove/examples/estimateRACVMexamples.r
- smoove/examples/estimateUCVMexamples.r
- smoove/examples/simulateRACVMexamples.r
- smoove/examples/testCPexample.r
- smoove/examples/ucvmChangePoint.examples.r
- smoove/inst
- smoove/inst/doc
- smoove/inst/doc/smoove.R
- smoove/inst/doc/smoove.Rnw
- smoove/inst/doc/smoove.pdf
- smoove/man
- smoove/man/estimateRACVM.Rd
- smoove/man/estimateUCVM.Rd
- smoove/man/getCPtable.Rd
- smoove/man/getCov.vz.Rd
- smoove/man/getEVAF.Rd
- smoove/man/getPhaseParameter.Rd
- smoove/man/getPhases.Rd
- smoove/man/getSigma.VZ.Rd
- smoove/man/getV.spline.Rd
- smoove/man/getcov.zz.Rd
- smoove/man/partitionRACVM.Rd
- smoove/man/plot.track.Rd
- smoove/man/plotPhaseParameter.Rd
- smoove/man/plotWindowSweep.Rd
- smoove/man/scan.track.Rd
- smoove/man/simulateRACVM.Rd
- smoove/man/simulateUCVM.Rd
- smoove/man/simulateUCVM.exact.Rd
- smoove/man/smoove-package.Rd
- smoove/man/sweepRACVM.Rd
- smoove/man/testCP.Rd
- smoove/src
- smoove/src/Mahalanobis.cpp
- smoove/src/Makevars
- smoove/src/Makevars.win
- smoove/src/RcppExports.cpp
- smoove/src/cvm.dll
- smoove/vignettes
- smoove/vignettes/bibliography.rtf
- smoove/vignettes/bowheadsweep2.robj
- smoove/vignettes/figure
- smoove/vignettes/figure/CRW-1.pdf
- smoove/vignettes/figure/CRW-2.pdf
- smoove/vignettes/figure/EVAFplots-1.pdf
- smoove/vignettes/figure/FirstPlot-1.pdf
- smoove/vignettes/figure/K1-1.pdf
- smoove/vignettes/figure/K1_sim-1.pdf
- smoove/vignettes/figure/KestrelFlight-1.pdf
- smoove/vignettes/figure/TwoPhaseCVM-1.pdf
- smoove/vignettes/figure/VAF1-1.pdf
- smoove/vignettes/figure/acvm-1.pdf
- smoove/vignettes/figure/kestrelMegaPlot-1.pdf
- smoove/vignettes/figure/plotKestrelSweep-1.pdf
- smoove/vignettes/figure/plotRACVM-1.pdf
- smoove/vignettes/figure/racvm-1.pdf
- smoove/vignettes/figure/rcvm-1.pdf
- smoove/vignettes/figure/simSweepGenerate-1.pdf
- smoove/vignettes/figure/subsetKestrel-1.pdf
- smoove/vignettes/figure/ucvm-1.pdf
- smoove/vignettes/figure/ucvm_exact-1.pdf
- smoove/vignettes/figure/unnamed-chunk-11-1.pdf
- smoove/vignettes/figure/unnamed-chunk-14-1.pdf
- smoove/vignettes/figure/unnamed-chunk-18-1.pdf
- smoove/vignettes/k.sweep.robj
- smoove/vignettes/smoove.Rnw
- smoove/vignettes/smoove.pdf
- smoove/vignettes/smoove.toc
