# Supplementary material for: Correlated velocity models as a fundamental unit of animal movement: synthesis and applications
Source: Mov Ecol. 2017 May 10;5:13. doi: 10.1186/s40462-017-0103-3 (PMC5424322; doi:10.1186/s40462-017-0103-3)
Supplement: Supplementary file 3 — The source bundle for the smoove package. (GZ 7034.88 kb) [file 40462_2017_103_MOESM3_ESM.gz › smoove/DESCRIPTION]

Package: smoove
Type: Package
Title: Functions and methods for simulating and estimating correlated
        velocity movement (CVM) models.
Version: 0.11
Date: 2016-11-22
Author: Eliezer Gurarie
Maintainer: <egurarie@umd.edu>
Description: ...
License: Unlimited
Depends: MASS, Matrix, mvtnorm, CircStats, nlme, numDeriv, crawl,
        magrittr, plyr, intervals, scales, gtools
LinkingTo: Rcpp, RcppArmadillo
VignetteBuilder: knitr
RoxygenNote: 5.0.1
Suggests: knitr
NeedsCompilation: yes
Packaged: 2017-02-07 20:06:58 UTC; elie
