# Supplementary material for: Correlated velocity models as a fundamental unit of animal movement: synthesis and applications
Source: Mov Ecol. 2017 May 10;5:13. doi: 10.1186/s40462-017-0103-3 (PMC5424322; doi:10.1186/s40462-017-0103-3)
Supplement: Supplementary file 3 — The source bundle for the smoove package. (GZ 7034.88 kb) [file 40462_2017_103_MOESM3_ESM.gz › smoove/R/estimateCVM.crawl.r]

estimateCVM.crawl <- function(z, t, p0 = NULL, verbose = TRUE, CI = NULL, ...)
{
  x = Re(z)
  y = Im(z)
  data <- data.frame(x, y, t)
  
  initial.state <- list(
    a1.x=c(x[1],0),
    a1.y=c(y[1],0),
    P1.x=diag(c(1,1)),
    P1.y=diag(c(1,1)))
  
  initial.state <- list(
    a=c(x[1],0,y[1],0),
    P=diag(rep(1,4)))
  
  Fit.crawl <- crwMLE(
    mov.model=~1, 
    data=data, coord=c("x","y"), 
    Time.name="t", 
    #theta = ,# initial parameters,
    initial.state=initial.state, 
    fixPar=c(NA, NA), ...)
  
  Get.nutau <- function(fit)
  {
    sigma.hat <- exp(fit$par[1])
    sigma.CI <- exp(fit$ci[1,])
    
    tau.hat <- 1/exp(fit$par[2])
    tau.CI <- sort(1/exp(fit$ci[2,]))
    
    nu.hat <- sqrt(pi/tau.hat)*sigma.hat/2
    nu.CI <- sqrt(pi/tau.hat)*sigma.CI/2
    
    results <- data.frame(Estimate = c(tau.hat, nu.hat), rbind(tau.CI, nu.CI))
    names(results) <- c("Estimate", "L", "U")
    return(results)
  }
  
  nutau <- Get.nutau(Fit.crawl)
  row.names(nutau) <- c("tau", "nu")
  
  if(verbose) print(Fit.crawl)
  
  return(nutau)
}
