# Supplementary material for: Correlated velocity models as a fundamental unit of animal movement: synthesis and applications
Source: Mov Ecol. 2017 May 10;5:13. doi: 10.1186/s40462-017-0103-3 (PMC5424322; doi:10.1186/s40462-017-0103-3)
Supplement: Supplementary file 3 — The source bundle for the smoove package. (GZ 7034.88 kb) [file 40462_2017_103_MOESM3_ESM.gz › smoove/R/estimateCVM.vaf.r]

estimateCVM.vaf <- function(Z, T, lagmax = (max(T) - min(T))/2, CI = FALSE, diagnose = FALSE, spline=FALSE)
{
  T <- T-min(T)
  dT <- mean(diff(T))
  if(sd(diff(T))/mean(diff(T)) > 1e-10) stop("Sorry - time intervals must be constant to use this method.")
  
  lag <- T[T < lagmax]
  V <- diff(Z)/diff(T)
  
  if(spline)
  {
    VZT <- getV.spline(Z,T)
    V <- VZT$V
    T <- VZT$T
    Z <- VZT$Z
  }
  
  lag.scalar <- lag/dT
  vaf <- apply(as.matrix(lag.scalar),1,getVaf, V=V)
  
  truncate <- 30
  if(min(vaf) < exp(-3))
  {
    truncate <- min(which(vaf<exp(-3)))
    vaf <- vaf[1:(truncate-1)]
    lag <- lag[1:(truncate-1)]
  }
  
  if(truncate < 3 | truncate == "Inf"){ 
    warning("Data are too sparcely sampled for any estimate of tau.")
    beta.hat <- NA; beta.CI <- NA;
  } else if(truncate < 10){ 
    warning("Data are too sparcely sampled for robust estimate of tau.")
    beta.hat <- lm(log(vaf)~lag-1)$coef; beta.CI <- NA; 
  } else {
    y <- log(vaf/vaf[1])
    x <- lag
    
    tau.gls <- try(
      gls(y~x-1, correlation = corAR1(form=~1), weights=varExp()), silent=TRUE)
    
    if(is(tau.gls)!="try-error")
    {
      beta.hat <- tau.gls$coef
      beta.CI <- intervals(tau.gls)[[1]][c(1,3)]
    } else {
      tau.lm <- lm(log(vaf[vaf>0])~lag[vaf>0]-1)
      beta.hat <- tau.lm$coef
      beta.CI <- beta.hat + c(-1,1) *qt(0.975, df=length(vaf[vaf > 0])-1)*summary(tau.lm)$coef[1,2]
      warning("Generalized least squares fit failed - confidence intervals are probably suspect.")
    }}
    
    tau.hat <- as.numeric(-1/beta.hat)
    nu.hat <- mean(Mod(V))
    results <- data.frame(tau.hat = tau.hat, nu.hat = nu.hat)
    
    if(CI)
    {
      # nu estimates
      rho.hat <- cor(Mod(V[-1]), Mod(V[-length(V)]))
      nu.se <- sd(Mod(V))/sqrt(length(V))/(1-rho.hat)/2
      nu.CI <- nu.hat +  c(-1,1) * qnorm(0.975) * nu.se
      
      # tau estimates
      tau.CI <- -1/beta.CI
      
      # compile results
      results <- data.frame(t(results), rbind(tau.CI, nu.CI))
      row.names(results) <- c("tau", "nu")
      names(results) <- c("Estimate", "C.I.low", "C.I.high")
    }
    
    if(diagnose){   
      plot(lag, vaf, bty="l", cex.lab=1.25, cex.sub=1.25, font.sub = 2, col=rgb(0,0,0,.5), pch=19)
      curve(nu.hat^2*4/pi * exp(-x/tau.hat), add=TRUE, col=2, lwd=3, lty=2)
      legend("topright",lty = c(NA,2), pch = c(1,NA), legend = c("observed", "fitted"), col=1:2, lwd=1:2, bty="n")
    }
    
    return(results)
  }
  
