# Supplementary material for: Correlated velocity models as a fundamental unit of animal movement: synthesis and applications
Source: Mov Ecol. 2017 May 10;5:13. doi: 10.1186/s40462-017-0103-3 (PMC5424322; doi:10.1186/s40462-017-0103-3)
Supplement: Supplementary file 3 — The source bundle for the smoove package. (GZ 7034.88 kb) [file 40462_2017_103_MOESM3_ESM.gz › smoove/R/findCandidateChangePoints.r]

findCandidateChangePoints <- function(windowsweep, clusterwidth=0){
  
  T <- row.names(windowsweep) %>% as.numeric
  starts <- colnames(windowsweep) %>% as.numeric
  
  candidate.CPs <- apply(windowsweep, 2, function(ll) T[which.max(ll)]) 
  
  if(clusterwidth > 0)  candidate.CPs <- clusters(candidate.CPs, clusterwidth) %>% sapply(mean) else
    candidate.CPs <- unique(candidate.CPs)
  
  candidate.CPs<- sort(candidate.CPs)
  
  # compute number of points per segment
  dTs <- table(cut(T, c(T[1]-1, candidate.CPs, T[length(T)]+1)))
  n.min <- min(dTs)
  if(n.min < 5)
    warning(paste0("\n Some of your partitions are very small - probably too small. You might consider re-clustering the change points with a threshold of at least ", signif(min(diff(candidate.CPs)),3), "."))
  
  return(candidate.CPs)
}
