# Supplementary material for: Correlated velocity models as a fundamental unit of animal movement: synthesis and applications
Source: Mov Ecol. 2017 May 10;5:13. doi: 10.1186/s40462-017-0103-3 (PMC5424322; doi:10.1186/s40462-017-0103-3)
Supplement: Supplementary file 3 — The source bundle for the smoove package. (GZ 7034.88 kb) [file 40462_2017_103_MOESM3_ESM.gz › smoove/R/getPhaseParameter.R]

#' Obtain and Plot Estimates From RACVM Partition
#' 
#' @details \code{getVariable} takes a partitionlist and generates a table indicating the start time, end time, estimate, low and high 95\% C.I. and selected model for a given parameter. 
#' @details \code{plotVariable} 
#' 
#' @param variable one of: \code{omega}, \code{mu.x}, \code{mu.y}, \code{eta}, \code{tau}
#' @param partitionlist output of \code{\link{getPhases}}, i.e. a list of information on each of the selected phases
#' @param label whether to label the plotted parameter
#' @param ... additional arguments to pass to plotting function. 
#' @return \code{getVariable} returns a data.frame with start time, end time, estimate, low and high 95\% C.I. and selected model for a given parameter, with each row corresponding to an enumerated partition phase.  
#' @aliases plotPhaseParameter

getPhaseParameter <- function(variable, partitionlist)
{
  ldply(partitionlist, 
        function(pl){
          e <- pl$estimates
          if(variable %in% names(e)){ 
            hat <- e[1,variable]
            low <- e[2,variable]
            high <- e[3,variable]} else {
              hat <- 0; low <- 0; high <- 0
            }
          
          data.frame(start = pl$start,
                     end = pl$end,
                     hat, low, high, 
                     model = pl$model)
        } ) %>% plyr::rename(c(".id" = "phase"))
}

plotPhaseParameter <- function(variable, partitionlist, cols = 1:length(partitionlist), extra = TRUE, label = TRUE, ...){
  variabletable <- getPhaseParameter(variable, partitionlist)
  with(variabletable,{
    
    plot(range(start, end), range(low, high, na.rm=TRUE), type="n", ...)
    if(!is.na(low[1])) rect(start, low, end, high, col = alpha(cols, .5), bor=NA)  
    
    segments(start, hat, end, hat, lwd = 2, col=cols)
    if(extra)
      segments(end[-length(end)], hat[-length(end)], start[-1], hat[-1], col="grey")
    
    if(label) mtext(variable, side = 3, at = start[1], font = 3, adj = 0)
  }
  )
}
