# Supplementary material for: Correlated velocity models as a fundamental unit of animal movement: synthesis and applications
Source: Mov Ecol. 2017 May 10;5:13. doi: 10.1186/s40462-017-0103-3 (PMC5424322; doi:10.1186/s40462-017-0103-3)
Supplement: Supplementary file 3 — The source bundle for the smoove package. (GZ 7034.88 kb) [file 40462_2017_103_MOESM3_ESM.gz › smoove/R/partitionRACVM.r]

#' Obtain multi-state RACVM estimates
#' 
#' Takes a set of change points and fits the best model to each phase
#' 
#' @param {Z,T} locations and times
#' @param {CPs} change points (as indices)
#' @param {criterion} One of \code{"AIC"} or \code{"BIC"} - which information criterion to use for the model selection.
#' @return a named list of phases (numbered by roman numerals) containing the selected model, estimates, and confidence intervals for each parameter.

partitionRACVM <- function(Z,T,CPs, criterion = "BIC"){
  phase.start <- c(T[1], CPs)
  phase.end <- c(CPs, T[length(T)])
  
  partition <- list()
  
  for(i in 1:length(phase.start)){
    
    z <- Z[ T>=phase.start[i] & T <= phase.end[i]]
    t <- T[ T>=phase.start[i] & T <= phase.end[i]]
    
    fit <- estimateRACVM(Z = z, T= t, compare.models = TRUE, spline=TRUE)
    
    lowAIC <- which.min(fit$CompareTable$deltaAIC)
    lowBIC <- which.min(fit$CompareTable$deltaBIC)
    
    pick <- ifelse(criterion == "AIC", lowAIC, lowBIC)
    
    model <- row.names(fit$CompareTable)[pick] %>% stripModel
    if(model$fit.omega & model$fit.mu) myresults <- fit$results else
      myresults <- with(model, estimateRACVM(Z = z, T= t, 
                                             fit.mu = fit.mu, 
                                             fit.omega = fit.omega, 
                                             compare.models = FALSE, spline=TRUE)$results)
    partition[[i]] <- list(estimates = myresults, start = phase.start[i], end = phase.end[i], model = model$model)
  }
  names(partition) <- as.roman(1:length(partition))
  return(partition)
}
