# Supplementary material for: Correlated velocity models as a fundamental unit of animal movement: synthesis and applications
Source: Mov Ecol. 2017 May 10;5:13. doi: 10.1186/s40462-017-0103-3 (PMC5424322; doi:10.1186/s40462-017-0103-3)
Supplement: Supplementary file 3 — The source bundle for the smoove package. (GZ 7034.88 kb) [file 40462_2017_103_MOESM3_ESM.gz › smoove/R/plotWindowSweep.R]

#' Plot Window Sweep
#' 
#' Plots a relative likelihood plot for the windowsweep
#' 
#' @param windowsweep output of \code{\link{sweepRACVM}} function
#' @param ... additional parameters to pass to \code{\link{plot}}

plotWindowSweep <- function(windowsweep, ...)
{
  windowsweep.zeroed <- aaply(windowsweep, 2, function(x) x - min(x, na.rm=TRUE)) %>% t
  
  starts <- colnames(windowsweep) %>% as.numeric
  T <- row.names(windowsweep) %>% as.numeric
  
  matplot(T, windowsweep.zeroed, type="l", lty = 1, col=rainbow(length(starts)), ylab = "relative log likelihood", ...)
}
