# Supplementary material for: Correlated velocity models as a fundamental unit of animal movement: synthesis and applications
Source: Mov Ecol. 2017 May 10;5:13. doi: 10.1186/s40462-017-0103-3 (PMC5424322; doi:10.1186/s40462-017-0103-3)
Supplement: Supplementary file 3 — The source bundle for the smoove package. (GZ 7034.88 kb) [file 40462_2017_103_MOESM3_ESM.gz › smoove/examples/estimateRACVMexamples.r]

require(smoove)
ucvm <- simulateRACVM(tau = 5, eta = 2, omega = 0, mu = 0, Tmax = 100, dt = .1)
acvm <- simulateRACVM(tau = 5, eta = 2, omega = 0, mu = 2, Tmax = 100, dt = .1)
rcvm <- simulateRACVM(tau = 5, eta = 2, omega = 2, mu = 0, Tmax = 100, dt = .1)
racvm <- simulateRACVM(tau = 5, eta = 2, omega = 2, mu = 2, Tmax = 100, dt = .1)

# estimating a model with no advection
	plot.track(ucvm$Z)
	with(ucvm, estimateRACVM(Z=Z, T=T, model = "UCVM", compare.models=TRUE))

# estimating a model with advection
	plot.track(acvm$Z)
	## compare all models
	with(acvm, estimateRACVM(Z=Z, T=T, compare.models=TRUE))
	with(acvm, estimateRACVM(Z=Z, T=T, model = "ACVM", compare.models=FALSE))

# estimating a model with rotation
	plot.track(rcvm$Z)
	## compare all models
	with(rcvm, estimateRACVM(Z=Z, T=T, compare.models=TRUE))
	with(rcvm, estimateRACVM(Z=Z, T=T, model = "RCVM", compare.models=FALSE))

# estimating a model with both rotation and advection
	plot.tracl(racvm$Z)
	## compare all models
	with(racvm, estimateRACVM(Z=Z, T=T, compare.models=TRUE))
	with(racvm, estimateRACVM(Z=Z, T=T, model = "RCVM", compare.models=FALSE))


## Using the kestrel data

  data(Kestrel)
  K1 <- Kestrel[3360:3450,]

# 90 data points - rotational and advective

  K1$Z <- K1$X + 1i*K1$Y

  par(mar = c(0,2,0,0), oma = c(4,4,2,2))
  with(K1, scan.track(x=X, y=Y))
  
  (fit1 <- with(K1, estimateRACVM(Z = X + 1i*Y, T = timestamp, spline=TRUE, compare.models=TRUE, time.units = "sec")))

# Note: the rotational + advective model was selected both by BIC and AIC

	(fit1 <- with(K1, estimateRACVM(Z = X + 1i*Y, T = timestamp, spline=TRUE, model = "RACVM", time.units = "sec")))


# simulate from this fit

  p.fit1 <- with(fit1$results, list(eta=eta[1],
                                  tau = tau[1],
                                  mu = mu.x[1] + 1i*mu.y[1],
                                  omega = omega[1],
                                  v0 = diff(K1$Z)[1]))
  
  K1.sim <- with(p.fit1, simulateRACVM(eta=eta, tau=tau, mu = mu, omega=omega, Tmax = nrow(K1), v0 = v0, dt = 1))
  with(K1.sim, scan.track(z=Z))


# Analyze a second portion: 
  
  K2 <- Kestrel[3470:3590,]
  K2$Z <- K2$X + 1i*K2$Y
  par(mar = c(0,2,0,0), oma = c(4,4,2,2))
  with(K2, scan.track(x=X, y=Y))
  
  with(K2, estimateRACVM(Z = X + 1i*Y, T = timestamp, spline=TRUE, compare.models=TRUE, time.units = "sec"))
  # Note: Here, the advective model is selected by AIC, and the simple CVM by BIC.  
  
