# Supplementary material for: Correlated velocity models as a fundamental unit of animal movement: synthesis and applications
Source: Mov Ecol. 2017 May 10;5:13. doi: 10.1186/s40462-017-0103-3 (PMC5424322; doi:10.1186/s40462-017-0103-3)
Supplement: Supplementary file 3 — The source bundle for the smoove package. (GZ 7034.88 kb) [file 40462_2017_103_MOESM3_ESM.gz › smoove/examples/estimateUCVMexamples.r]

require(smoove)

#----------------------------------------------------------
# Example 1: VAF method (high resolution, regular sampling)
#----------------------------------------------------------

  nu <- 10
  tau <- 3
  ucvm1 <- simulateUCVM(nu=nu, tau = tau, dt = 0.1, T.max = 1000)	
  plot(ucvm1$Z, asp=1, cex=0.5, pch=19, col=rgb(0,0,0,.1))
  estimateUCVM(z = ucvm1$Z, t = ucvm1$T, CI=TRUE, method="vaf", diagnose=TRUE)
	
  # coarser sampling 
  ucvm2 <- simulateUCVM(nu=nu, tau = tau, dt = 1, T.max = 1000, method = "exact")	
  plot(ucvm2$Z, asp=1, cex=0.5, pch=19, col=rgb(0,0,0,.3), type="o")
  with(ucvm2, estimateUCVM(z = Z, t = T, CI=TRUE, method="vaf"))
  
  # possible slightly improved speed estimate by splining.
  with(ucvm2, estimateUCVM(z = Z, t = T, CI=TRUE, method="vaf", spline=TRUE))
	
#----------------------------------------------------------
# Example 2: CRW method (low resolution, regular sampling)
#----------------------------------------------------------

  tau <- 1
  nu <- 8
  ucvm3 <- simulateUCVM(T=1:1000, nu = nu, tau = tau, method = "exact")
  plot(ucvm3$Z, asp=1, type="o", cex=0.5, pch=19)
  with(ucvm3, estimateUCVM(z = Z, t = T, CI=TRUE, method="crw", diagnose=TRUE))
	
# Example 2b: CRW method, poor diagnostics (highly auto-correlated step-lengths)
  tau <- 20
  ucvm4 <- simulateUCVM(T=1:1000, nu=nu, tau=tau, method="exact")
  plot(ucvm4$Z, asp=1, type="o", cex=0.5, pch=19)
  with(ucvm4, estimateUCVM(z = Z, t = T, CI=TRUE, method="crw", diagnose=TRUE))

#--------------------------------------------------------------------------------
# Example 3: One-step likelihood method (higher resolution, irregular sampling)
#--------------------------------------------------------------------------------

  nu <- 10
  tau <- 3

# Irregular timing
  
  T <- cumsum(rexp(1000,1/.1))
  ucvm5 <- simulateUCVM(T=T, nu=nu, tau=tau, method="exact")
  plot(ucvm5$Z, asp=1, type="o", cex=0.5, pch=19)
  with(ucvm5, estimateUCVM(z = Z, t = T, CI=TRUE, method="vLike"))

# low resolution example
  
  T <- cumsum(rexp(1000,1))
  ucvm6 <- simulateUCVM(T=T, nu=nu, tau=tau, method="exact")
  plot(ucvm6$Z, asp=1, type="o", cex=0.5, pch=19)
  with(ucvm6, estimateUCVM(z = Z, t = T, CI=TRUE, method="vLike"))

# improved with splining
  with(ucvm6, estimateUCVM(z = Z, t = T, CI=TRUE, method="vLike", spline=TRUE))

#--------------------------------------
# Example 4: Full-likelihood method 
#--------------------------------------

  nu <- 10; tau <- 3; v0 <- 10
  T <- cumsum(rexp(100,1))
  ucvm7 <- simulateUCVM(T=T, nu=nu, tau=tau, method = "exact") 
  plot(ucvm7$Z, asp=1, type="o", cex=0.5, pch=19)
  with(ucvm7, estimateUCVM(z = Z, t = T, CI=TRUE, method="zLike"))

#-------------------------------------------------------
# Example 5: `crawl' method (from Johnson et al. 2008) 
#-------------------------------------------------------

  # 5a. same track as above
  with(ucvm7, estimateUCVM(z = Z, t = T, method="crawl"))

  # 5b. much longer track
  T <- cumsum(rexp(1000,1))
  ucvm8 <- simulateUCVM(T = T, nu = nu, tau = tau, method="exact") 
  plot(ucvm8$Z, asp=1, type="o", cex=0.5, pch=19, col=rgb(0,0,0,.2))
  with(ucvm8, estimateUCVM(z = Z, t = T, method="crawl"))
