# Supplementary material for: Correlated velocity models as a fundamental unit of animal movement: synthesis and applications
Source: Mov Ecol. 2017 May 10;5:13. doi: 10.1186/s40462-017-0103-3 (PMC5424322; doi:10.1186/s40462-017-0103-3)
Supplement: Supplementary file 3 — The source bundle for the smoove package. (GZ 7034.88 kb) [file 40462_2017_103_MOESM3_ESM.gz › smoove/examples/testCPexample.r]

# Simulate a single change point

set.seed(101)
ucvm1 <- simulateUCVM(T=cumsum(rexp(100)), nu=2, tau=1, method="exact")
ucvm2 <- simulateUCVM(T=cumsum(rexp(100)), nu=5, tau=10, v0 = ucvm1$V[100], method="exact")
T <- c(ucvm1$T, ucvm1$T[100] + ucvm2$T)
Z <- c(ucvm1$Z, ucvm1$Z[100] + ucvm2$Z)
plot.track(Z)


# testing the true changepoint
testCP(Z, T, 100, 1, 200)
# both AIC and BIC are very much lower for the changepoint model

# testing a changepoint in the middle of the first 100 points 
testCP(Z, T, 50, 1, 100)
