# Supplementary material for: Correlated velocity models as a fundamental unit of animal movement: synthesis and applications
Source: Mov Ecol. 2017 May 10;5:13. doi: 10.1186/s40462-017-0103-3 (PMC5424322; doi:10.1186/s40462-017-0103-3)
Supplement: Supplementary file 3 — The source bundle for the smoove package. (GZ 7034.88 kb) [file 40462_2017_103_MOESM3_ESM.gz › smoove/man/estimateRACVM.Rd]

% Generated by roxygen2: do not edit by hand
% Please edit documentation in R/estimateRACVM.r
\name{estimateRACVM}
\alias{estimateRACVM}
\alias{fitRACVM}
\title{Estimate RACVM parameters}
\usage{
estimateRACVM(XY, Z = NULL, T, track = NULL, model = "RACVM",
  compare.models = TRUE, modelset = c("UCVM", "ACVM", "RCVM", "RACVM"),
  p0 = NULL, spline = FALSE, spline.res = 0.01, T.spline = NULL,
  time.units = "day", verbose = FALSE)
}
\arguments{
\item{{XY, Z, T}}{respectively, XY two-column matrix, optional complex location matrix, and times of observations}

\item{{track}}{a possible \code{track} object (i.e. data frame with columns called X, Y and Time) to provide instead of Z and T.}

\item{{model}}{one of UCVM, RCVM, ACVM or RACVM.}

\item{{compare.models}}{whether to compare four models: with both rotation and advection, only rotation, only advection, or neither.  The comparison provides a table with the log likelihood, number of parameters, AIC, BIC, delta AIC and delta BIC values.  A limited comparison set may be useful when running the fit many times (e.g. when performing change point analysis).}

\item{{modelset}}{which models to fit and compare (if \code{compare.models}) is TRUE)}

\item{{p0}}{optional named list of initial parameter values in the form: c(tau, eta, omega, mu.x, mu.y).}

\item{{spline}}{whether to implement the spline correction on the positions}

\item{{spline.res}}{resolution of spline (see \code{\link{getV.spline}})}

\item{{T.spline}}{new times for spline estimation (best left as NULL)}

\item{{time.units}}{time units of calculations (e.g. "sec", "min", "hour", "day")}
}
\description{
Estimate rotational-advectice correlated velocity movement model
}
\details{
This group of functions estimate the parameters of a rotational and advective CVM using a one-step velocity likelihood.  It is best implemented on relatively high resolution data from which one can obtain good estimates of velocity.  The observations can, however, be irregularly sampled.

The parameterization is: \eqn{\tau} - characteristic time scale, \eqn{\mu} - advective velocity, \eqn{\eta} - random rms speed, \eqn{\omega} - angular speed.

The \code{fitRACVM} function is an (internal) helper function.
}
\examples{
require(smoove)
ucvm <- simulateRACVM(tau = 5, eta = 2, omega = 0, mu = 0, Tmax = 100, dt = .1)
acvm <- simulateRACVM(tau = 5, eta = 2, omega = 0, mu = 2, Tmax = 100, dt = .1)
rcvm <- simulateRACVM(tau = 5, eta = 2, omega = 2, mu = 0, Tmax = 100, dt = .1)
racvm <- simulateRACVM(tau = 5, eta = 2, omega = 2, mu = 2, Tmax = 100, dt = .1)

# estimating a model with no advection
	plot.track(ucvm$Z)
	with(ucvm, estimateRACVM(Z=Z, T=T, model = "UCVM", compare.models=TRUE))

# estimating a model with advection
	plot.track(acvm$Z)
	## compare all models
	with(acvm, estimateRACVM(Z=Z, T=T, compare.models=TRUE))
	with(acvm, estimateRACVM(Z=Z, T=T, model = "ACVM", compare.models=FALSE))

# estimating a model with rotation
	plot.track(rcvm$Z)
	## compare all models
	with(rcvm, estimateRACVM(Z=Z, T=T, compare.models=TRUE))
	with(rcvm, estimateRACVM(Z=Z, T=T, model = "RCVM", compare.models=FALSE))

# estimating a model with both rotation and advection
	plot.tracl(racvm$Z)
	## compare all models
	with(racvm, estimateRACVM(Z=Z, T=T, compare.models=TRUE))
	with(racvm, estimateRACVM(Z=Z, T=T, model = "RCVM", compare.models=FALSE))


## Using the kestrel data

  data(Kestrel)
  K1 <- Kestrel[3360:3450,]

# 90 data points - rotational and advective

  K1$Z <- K1$X + 1i*K1$Y

  par(mar = c(0,2,0,0), oma = c(4,4,2,2))
  with(K1, scan.track(x=X, y=Y))
  
  (fit1 <- with(K1, estimateRACVM(Z = X + 1i*Y, T = timestamp, spline=TRUE, compare.models=TRUE, time.units = "sec")))

# Note: the rotational + advective model was selected both by BIC and AIC

	(fit1 <- with(K1, estimateRACVM(Z = X + 1i*Y, T = timestamp, spline=TRUE, model = "RACVM", time.units = "sec")))


# simulate from this fit

  p.fit1 <- with(fit1$results, list(eta=eta[1],
                                  tau = tau[1],
                                  mu = mu.x[1] + 1i*mu.y[1],
                                  omega = omega[1],
                                  v0 = diff(K1$Z)[1]))
  
  K1.sim <- with(p.fit1, simulateRACVM(eta=eta, tau=tau, mu = mu, omega=omega, Tmax = nrow(K1), v0 = v0, dt = 1))
  with(K1.sim, scan.track(z=Z))


# Analyze a second portion: 
  
  K2 <- Kestrel[3470:3590,]
  K2$Z <- K2$X + 1i*K2$Y
  par(mar = c(0,2,0,0), oma = c(4,4,2,2))
  with(K2, scan.track(x=X, y=Y))
  
  with(K2, estimateRACVM(Z = X + 1i*Y, T = timestamp, spline=TRUE, compare.models=TRUE, time.units = "sec"))
  # Note: Here, the advective model is selected by AIC, and the simple CVM by BIC.  
  
}
\seealso{
\code{\link{simulateRACVM}}
}
