# Supplementary material for: Correlated velocity models as a fundamental unit of animal movement: synthesis and applications
Source: Mov Ecol. 2017 May 10;5:13. doi: 10.1186/s40462-017-0103-3 (PMC5424322; doi:10.1186/s40462-017-0103-3)
Supplement: Supplementary file 3 — The source bundle for the smoove package. (GZ 7034.88 kb) [file 40462_2017_103_MOESM3_ESM.gz › smoove/man/estimateUCVM.Rd]

% Generated by roxygen2: do not edit by hand
% Please edit documentation in R/estimateUCVM.r
\name{estimateUCVM}
\alias{estimateUCVM}
\title{Estimating parameters of unbiased CVM}
\usage{
estimateUCVM(z, xy, t, method = c("vaf", "crw", "vLike", "zLike", "crawl")[3],
  ...)
}
\arguments{
\item{...}{additional parameters to pass to estimation functions.  These are particularly involved in the \code{crawl} method (see \code{\link{crwMLE}}).}

\item{Z}{location data in complex form (X + iY)}

\item{XY}{... or, optionally, as a two column matrix of x and y coordinates.}

\item{T}{time of observations (NOTE: must be regularly spaced for methods "vaf" and "crw")}

\item{{method}}{the method to use for the estimation.  These are (in increasing : velocity auto-correlation fitting (\code{vaf}), correlated random walk matching (\code{crw}), velocity likelihood (\code{vLike}), position likelihood (\code{zLike}) and position likelihood with Kalman filter (\code{crawl}). This last method is generally he best method, since it  fits the position likelihood more efficiently by using a Kalman filter. It is based on Johnson et al (2008) and is a wrapper for the \code{\link{crwMLE}} in the (excellent) \code{\link{crawl}} package.  The default method is \code{vLike}.}

\item{parameters}{which parameters to estimate.  For most methods "tau" and "nu" are always both estimated, but some computation can be saved for the velocity likelihood method by providing an estimate for "nu".}

\item{CI}{whether or not to compute 95\% confidence intervals for parameters. In some cases, this can slow the computation down somewhat.}

\item{spline}{whether or not to use the spline correction (only relevant for \code{vaf} and \code{vLike}).}

\item{diagnose}{whether to draw a diagnostic plot.  Varies for different methods.}
}
\value{
A data frame with point estimates of mean speed `nu' and time-scale `tau'
}
\description{
This  function  estimates the mean speed \eqn{nu}, the time-scale \eqn{tau} and (occasionally) the initial speed \eqn{v_0}of the unbiased correlated velocity movement (UCVM).  See Gurarie et al. (in review) and the \code{\link{smoove}} vignette for more details.
}
\examples{
require(smoove)

#----------------------------------------------------------
# Example 1: VAF method (high resolution, regular sampling)
#----------------------------------------------------------

  nu <- 10
  tau <- 3
  ucvm1 <- simulateUCVM(nu=nu, tau = tau, dt = 0.1, T.max = 1000)	
  plot(ucvm1$Z, asp=1, cex=0.5, pch=19, col=rgb(0,0,0,.1))
  estimateUCVM(z = ucvm1$Z, t = ucvm1$T, CI=TRUE, method="vaf", diagnose=TRUE)
	
  # coarser sampling 
  ucvm2 <- simulateUCVM(nu=nu, tau = tau, dt = 1, T.max = 1000, method = "exact")	
  plot(ucvm2$Z, asp=1, cex=0.5, pch=19, col=rgb(0,0,0,.3), type="o")
  with(ucvm2, estimateUCVM(z = Z, t = T, CI=TRUE, method="vaf"))
  
  # possible slightly improved speed estimate by splining.
  with(ucvm2, estimateUCVM(z = Z, t = T, CI=TRUE, method="vaf", spline=TRUE))
	
#----------------------------------------------------------
# Example 2: CRW method (low resolution, regular sampling)
#----------------------------------------------------------

  tau <- 1
  nu <- 8
  ucvm3 <- simulateUCVM(T=1:1000, nu = nu, tau = tau, method = "exact")
  plot(ucvm3$Z, asp=1, type="o", cex=0.5, pch=19)
  with(ucvm3, estimateUCVM(z = Z, t = T, CI=TRUE, method="crw", diagnose=TRUE))
	
# Example 2b: CRW method, poor diagnostics (highly auto-correlated step-lengths)
  tau <- 20
  ucvm4 <- simulateUCVM(T=1:1000, nu=nu, tau=tau, method="exact")
  plot(ucvm4$Z, asp=1, type="o", cex=0.5, pch=19)
  with(ucvm4, estimateUCVM(z = Z, t = T, CI=TRUE, method="crw", diagnose=TRUE))

#--------------------------------------------------------------------------------
# Example 3: One-step likelihood method (higher resolution, irregular sampling)
#--------------------------------------------------------------------------------

  nu <- 10
  tau <- 3

# Irregular timing
  
  T <- cumsum(rexp(1000,1/.1))
  ucvm5 <- simulateUCVM(T=T, nu=nu, tau=tau, method="exact")
  plot(ucvm5$Z, asp=1, type="o", cex=0.5, pch=19)
  with(ucvm5, estimateUCVM(z = Z, t = T, CI=TRUE, method="vLike"))

# low resolution example
  
  T <- cumsum(rexp(1000,1))
  ucvm6 <- simulateUCVM(T=T, nu=nu, tau=tau, method="exact")
  plot(ucvm6$Z, asp=1, type="o", cex=0.5, pch=19)
  with(ucvm6, estimateUCVM(z = Z, t = T, CI=TRUE, method="vLike"))

# improved with splining
  with(ucvm6, estimateUCVM(z = Z, t = T, CI=TRUE, method="vLike", spline=TRUE))

#--------------------------------------
# Example 4: Full-likelihood method 
#--------------------------------------

  nu <- 10; tau <- 3; v0 <- 10
  T <- cumsum(rexp(100,1))
  ucvm7 <- simulateUCVM(T=T, nu=nu, tau=tau, method = "exact") 
  plot(ucvm7$Z, asp=1, type="o", cex=0.5, pch=19)
  with(ucvm7, estimateUCVM(z = Z, t = T, CI=TRUE, method="zLike"))

#-------------------------------------------------------
# Example 5: `crawl' method (from Johnson et al. 2008) 
#-------------------------------------------------------

  # 5a. same track as above
  with(ucvm7, estimateUCVM(z = Z, t = T, method="crawl"))

  # 5b. much longer track
  T <- cumsum(rexp(1000,1))
  ucvm8 <- simulateUCVM(T = T, nu = nu, tau = tau, method="exact") 
  plot(ucvm8$Z, asp=1, type="o", cex=0.5, pch=19, col=rgb(0,0,0,.2))
  with(ucvm8, estimateUCVM(z = Z, t = T, method="crawl"))

}
