# Supplementary material for: Correlated velocity models as a fundamental unit of animal movement: synthesis and applications
Source: Mov Ecol. 2017 May 10;5:13. doi: 10.1186/s40462-017-0103-3 (PMC5424322; doi:10.1186/s40462-017-0103-3)
Supplement: Supplementary file 3 — The source bundle for the smoove package. (GZ 7034.88 kb) [file 40462_2017_103_MOESM3_ESM.gz › smoove/man/getCPtable.Rd]

% Generated by roxygen2: do not edit by hand
% Please edit documentation in R/getCPtable.R
\name{getCPtable}
\alias{getCPtable}
\title{CVM change point model selection table}
\usage{
getCPtable(CPs, XY = NULL, Z = NULL, T, modelset, tidy = "extremes",
  iterate = TRUE, ...)
}
\arguments{
\item{{CPs}}{candidate change points}

\item{{XY, Z}}{XY two-column matrix or complex location vector.  One of these must be specified.}

\item{{T}}{times of observations}

\item{{modelset}}{set of models to compare (combination of UCVM, ACVM, RCVM, RACVM, or \code{all}, which includes all of them)}

\item{{tidy}}{criteria by which to tidy the change point selection table.  By default, filters by \code{extremes}, meaning if estimates on either side of a change point are outside of the 95\% confidence interval bounds, the change point is considered no significant, and \code{AIC} and \code{BIC}, meaning that if the dAIC or dBIC of the change point model is negative, the change point is thrown out.}

\item{spline}{whether or not to use the spline approximation for the final estimate.}

\item{criterion}{selection criterion - either BIC (or 'bic')}
}
\value{
a data frame with: \describe{
\item{\code{CP}}{index of change point}
\item{\code{start,end}}{index of beginning and end of change point window}
\item{\code{dAIC,dBIC}}{delta AIC and BIC values}
\item{\code{extremes}}{which - if any - of the estimated parameters are outside of the 95\% range across the change point}
\item{\code{models}}{which models are selected on either side of change point.}}
}
\description{
Compares selected models with and without changes across a set of change points.
}
