# Supplementary material for: Correlated velocity models as a fundamental unit of animal movement: synthesis and applications
Source: Mov Ecol. 2017 May 10;5:13. doi: 10.1186/s40462-017-0103-3 (PMC5424322; doi:10.1186/s40462-017-0103-3)
Supplement: Supplementary file 3 — The source bundle for the smoove package. (GZ 7034.88 kb) [file 40462_2017_103_MOESM3_ESM.gz › smoove/man/getCov.vz.Rd]

% Generated by roxygen2: do not edit by hand
% Please edit documentation in R/getCov.vz.r
\name{getCov.vz}
\alias{getCov.vz}
\alias{getCov.zz}
\title{Var-Cov block of 1-D V and Z}
\usage{
getCov.vz(t1, t2, nu, tau)
}
\arguments{
\item{{t1, t2}}{two times}

\item{{nu, tau, v0}}{cvm parameters}
}
\description{
Takes two times (ti, tj) and the CVM parameters, and returns either the 2x2 matrix of the (vi,zi)x(vj,zj) covariances - if \code{getCov.vz}, or only the zi-zj component, i.e. cov(z_i, z_j) - if \code{getCov.zz}.  This covariance does not depend at all on the v0 parameter.
}
\examples{
getCov.vz(t1=5,t2=5, nu=2, tau=10)
getCov.vz(t1=5,t2=10, nu=2, tau=10)
getCov.vz(t1=95,t2=100, 2,10)
}
