# Supplementary material for: Correlated velocity models as a fundamental unit of animal movement: synthesis and applications
Source: Mov Ecol. 2017 May 10;5:13. doi: 10.1186/s40462-017-0103-3 (PMC5424322; doi:10.1186/s40462-017-0103-3)
Supplement: Supplementary file 3 — The source bundle for the smoove package. (GZ 7034.88 kb) [file 40462_2017_103_MOESM3_ESM.gz › smoove/man/getPhaseParameter.Rd]

% Generated by roxygen2: do not edit by hand
% Please edit documentation in R/getPhaseParameter.R
\name{getPhaseParameter}
\alias{getPhaseParameter}
\alias{plotPhaseParameter}
\title{Obtain and Plot Estimates From RACVM Partition}
\usage{
getPhaseParameter(variable, partitionlist)
}
\arguments{
\item{variable}{one of: \code{omega}, \code{mu.x}, \code{mu.y}, \code{eta}, \code{tau}}

\item{partitionlist}{output of \code{\link{getPhases}}, i.e. a list of information on each of the selected phases}

\item{label}{whether to label the plotted parameter}

\item{...}{additional arguments to pass to plotting function.}
}
\value{
\code{getVariable} returns a data.frame with start time, end time, estimate, low and high 95\% C.I. and selected model for a given parameter, with each row corresponding to an enumerated partition phase.
}
\description{
Obtain and Plot Estimates From RACVM Partition
}
\details{
\code{getVariable} takes a partitionlist and generates a table indicating the start time, end time, estimate, low and high 95\% C.I. and selected model for a given parameter.

\code{plotVariable}
}
