# Supplementary material for: Correlated velocity models as a fundamental unit of animal movement: synthesis and applications
Source: Mov Ecol. 2017 May 10;5:13. doi: 10.1186/s40462-017-0103-3 (PMC5424322; doi:10.1186/s40462-017-0103-3)
Supplement: Supplementary file 3 — The source bundle for the smoove package. (GZ 7034.88 kb) [file 40462_2017_103_MOESM3_ESM.gz › smoove/man/partitionRACVM.Rd]

% Generated by roxygen2: do not edit by hand
% Please edit documentation in R/partitionRACVM.r
\name{partitionRACVM}
\alias{partitionRACVM}
\title{Obtain multi-state RACVM estimates}
\usage{
partitionRACVM(Z, T, CPs, criterion = "BIC")
}
\arguments{
\item{{Z, T}}{locations and times}

\item{{CPs}}{change points (as indices)}

\item{{criterion}}{One of \code{"AIC"} or \code{"BIC"} - which information criterion to use for the model selection.}
}
\value{
a named list of phases (numbered by roman numerals) containing the selected model, estimates, and confidence intervals for each parameter.
}
\description{
Takes a set of change points and fits the best model to each phase
}
