# Supplementary material for: Correlated velocity models as a fundamental unit of animal movement: synthesis and applications
Source: Mov Ecol. 2017 May 10;5:13. doi: 10.1186/s40462-017-0103-3 (PMC5424322; doi:10.1186/s40462-017-0103-3)
Supplement: Supplementary file 3 — The source bundle for the smoove package. (GZ 7034.88 kb) [file 40462_2017_103_MOESM3_ESM.gz › smoove/man/plotWindowSweep.Rd]

% Generated by roxygen2: do not edit by hand
% Please edit documentation in R/plotWindowSweep.R
\name{plotWindowSweep}
\alias{plotWindowSweep}
\title{Plot Window Sweep}
\usage{
plotWindowSweep(windowsweep, ...)
}
\arguments{
\item{windowsweep}{output of \code{\link{sweepRACVM}} function}

\item{...}{additional parameters to pass to \code{\link{plot}}}
}
\description{
Plots a relative likelihood plot for the windowsweep
}
