# Supplementary material for: Correlated velocity models as a fundamental unit of animal movement: synthesis and applications
Source: Mov Ecol. 2017 May 10;5:13. doi: 10.1186/s40462-017-0103-3 (PMC5424322; doi:10.1186/s40462-017-0103-3)
Supplement: Supplementary file 3 — The source bundle for the smoove package. (GZ 7034.88 kb) [file 40462_2017_103_MOESM3_ESM.gz › smoove/man/simulateUCVM.Rd]

% Generated by roxygen2: do not edit by hand
% Please edit documentation in R/simulateUCVM.r
\name{simulateUCVM}
\alias{simulateUCVM}
\title{Correlated velocity movement: OU Simulation}
\usage{
simulateUCVM(nu = 1, tau = 1, v0 = nu * exp((0+1i) * runif(1, 0, 2 * pi)),
  T.max = NULL, dt = NULL, T = NULL, method = c("direct", "exact")[1])
}
\arguments{
\item{nu}{mean speed of movement}

\item{tau}{characteristic time scale of movement}

\item{v0}{initial velocity vector.  Default is randomly oriented vector with magnitude \code{nu}}

\item{T}{vector of time observations, needed if \code{T.max} and \code{dt} are NULL.  This vector can be irregular for an \code{exact} sampling.}

\item{method}{one of \code{direct}, referring to a direct numerical integration of the process which requires a fixed (and small) interval, or \code{exact} which samples from the likelihood of the complete process and can take any random vector or times \code{T}.  The "exact" sampling can be much slower for a large vector of observations.  See \code{\link{simualteUCVM.exact}} and the package vignette for more details.}

\item{{T.max, dt}}{maximum time and time interval of simulations.}
}
\value{
a list with the following elements \describe{\item{T}{the time vector} \item{V}{the (complex) vector of velocities} \item{Z}{the (complex) vector of locations} \item{XY}{a 2 x n matrix containing columns for the X and Y coordinates of the location} \item{dt, tau, nu,vo}{the parameters of the model.}}
}
\description{
Simulates 2D correlated velocity movement model
}
\details{
This function simulates an unbiased CVM in one of two ways: either by explicitly sampling from the velocity equation at some small interval dt << tau and integrating to obtain positions, or sampling locations and velocities directly from the true process at arbitrary times.
}
\examples{
# Direct simulation of UCVM
nu <- 2; tau <- 5; dt <- .1; ucvm <- simulateUCVM(nu, tau, T.max = 1000, dt = dt)
plot(ucvm$XY, asp=1, type="l", main = paste0("UCVM(",nu, tau,")"))

## Also plotting the velocity and using the plot.track function.
par(mfrow=c(1,2))
plot(ucvm$V[1:1000], asp=1, type="l", main = "Velocity")
plot.track(ucvm$Z[1:1000], asp=1, pch=19, cex=0.5, col=rgb(0,0,0,.1), main = "Location")

# Exact simulation of UCVM, with illustration of velocity and position samples
T <- cumsum(rexp(100))
ucvm2 <-  simulateUCVM(nu, tau, T = T, method="exact")
layout(rbind(c(1,3,3,2), c(1,4,4,2))); par(bty="l", oma=c(0,0,4,0))
with(ucvm2, {
    plot(V, type="o", asp=1, main="Velocity",  col=rgb(0,0,0,.5), cex=0.5)
    plot(Z, type="o", main="Position", asp=1, col=rgb(0,0,0,.5), cex=0.5)
    plot(T, Re(V), col=2, type="o", main="Velocity (decomposed)", ylim=range(c(Re(V), Im(V))),  pch=19, cex=0.5)
    lines(T, Im(V), col=3, type="o", pch=19, cex=0.5)
    plot(T, Re(Z), col=2, type="o", main="Position (decomposed)", ylim=range(XY), pch=19, cex=0.5)
    lines(T, Im(Z), col=3, type="o", pch=19, cex=0.5)
})

}
\seealso{
simulateUCVM, simulateRACVM
}
