# Supplementary material for: Correlated velocity models as a fundamental unit of animal movement: synthesis and applications
Source: Mov Ecol. 2017 May 10;5:13. doi: 10.1186/s40462-017-0103-3 (PMC5424322; doi:10.1186/s40462-017-0103-3)
Supplement: Supplementary file 3 — The source bundle for the smoove package. (GZ 7034.88 kb) [file 40462_2017_103_MOESM3_ESM.gz › smoove/man/simulateUCVM.exact.Rd]

% Generated by roxygen2: do not edit by hand
% Please edit documentation in R/simulateUCVM.exact.r
\name{simulateUCVM.exact}
\alias{getSigma}
\alias{getX,}
\alias{simulateUCVM.exact}
\title{Correlated velocity movement: Exact Updating}
\usage{
simulateUCVM.exact(T, nu = 1, tau = 1, v0 = nu * exp((0 + (0+1i)) *
  runif(1, 0, 2 * pi)))
}
\arguments{
\item{T}{vector of times}

\item{nu}{mean speed of movement}

\item{tau}{characteristic time scale of movement}

\item{v0}{initial velocity vector.  Default is randomly oriented vector with magnitude \code{nu}}

\item{z0}{inital location.  Default 0.}
}
\value{
a list with the following elements \describe{\item{T}{the time vector} \item{V}{the (complex) vector of velocities} \item{Z}{the (complex) vector of locations} \item{X}{a 4xn matrix containing columns for, respectively, Vi, Zi, Vj and Zj where i and j refer to the x and y coordinates of the movement} \item{dt, tau, nu,vo}{the parameters of the model.}}
}
\description{
Simulates 2D correlated velocity movement model for arbitrary time intervals, using the "exact" updating formulae of Gillespie (1996).
}
\details{
This function samples from an unbiased CVM process explicitly using the governing OU equation.
}
\examples{
# sampling 100 random times up to (about) 1000:
T <- cumsum(rexp(100)*10) 
# Simulate
cvm2 <- simulateUCVM.exact(T, nu=2, tau=5)
# Illustrate
layout(rbind(c(1,3,3,2), c(1,4,4,2)))
par(bty="l", oma=c(0,0,4,0))
plot(cvm2$V, type="l", asp=1, main="Velocity", xlab="", ylab="", col="darkgrey")
points(cvm2$V, pch=19, cex=0.5)
plot(cvm2$Z, type="l", main="Position", asp=1, col="darkgrey")
points(cvm2$Z, pch=19, cex=0.5)
plot(cvm2$T, Re(cvm2$V), col=2, type="l", main="Velocity (decomposed)", ylim=range(c(Re(cvm2$V), Im(cvm2$V))))
lines(cvm2$T, Im(cvm2$V), col=3, type="l")
plot(cvm2$T, Re(cvm2$Z), col=2, type="l", main="Position (decomposed)", ylim=range(c(Re(cvm2$Z), Im(cvm2$Z))))
lines(cvm2$T, Im(cvm2$Z), col=3, type="l")
title("CVM(2, 5): 0-1000, 100 random samples", outer=TRUE, cex=1.5)
}
\seealso{
simulateUCVM, simulateRACVM
}
