# Supplementary material for: Correlated velocity models as a fundamental unit of animal movement: synthesis and applications
Source: Mov Ecol. 2017 May 10;5:13. doi: 10.1186/s40462-017-0103-3 (PMC5424322; doi:10.1186/s40462-017-0103-3)
Supplement: Supplementary file 3 — The source bundle for the smoove package. (GZ 7034.88 kb) [file 40462_2017_103_MOESM3_ESM.gz › smoove/man/testCP.Rd]

% Generated by roxygen2: do not edit by hand
% Please edit documentation in R/testCP.R
\name{testCP}
\alias{testCP}
\title{Test RACVM change point}
\usage{
testCP(Z, T, cp, start, end, modelset = "all", ...)
}
\arguments{
\item{modelset}{set of models to compare (combination of UCVM, ACVM, RCVM, RACVM, or \code{all}, which includes all of them)}

\item{{Z, T}}{location and time of data}

\item{{cp}}{change point}

\item{{start, end}}{beginning and end time of segment to analyze}

\item{spline}{whether or not to use the spline approximation for the final estimate.}

\item{criterion}{selection criterion - either BIC (or 'bic')}
}
\description{
Identifies appropriate models on either side of a change point
}
