# Supplementary material for: Correlated velocity models as a fundamental unit of animal movement: synthesis and applications
Source: Mov Ecol. 2017 May 10;5:13. doi: 10.1186/s40462-017-0103-3 (PMC5424322; doi:10.1186/s40462-017-0103-3)
Supplement: Supplementary file 3 — The source bundle for the smoove package. (GZ 7034.88 kb) [file 40462_2017_103_MOESM3_ESM.gz › smoove/src/RcppExports.cpp]

// This file was generated by Rcpp::compileAttributes
// Generator token: 10BE3573-1514-4C36-9D1C-5A225CD40393

#include <RcppArmadillo.h>
#include <Rcpp.h>

using namespace Rcpp;

// Mahalanobis
arma::vec Mahalanobis(arma::mat x, arma::rowvec center, arma::mat cov);
RcppExport SEXP smoove_Mahalanobis(SEXP xSEXP, SEXP centerSEXP, SEXP covSEXP) {
BEGIN_RCPP
    Rcpp::RObject __result;
    Rcpp::RNGScope __rngScope;
    Rcpp::traits::input_parameter< arma::mat >::type x(xSEXP);
    Rcpp::traits::input_parameter< arma::rowvec >::type center(centerSEXP);
    Rcpp::traits::input_parameter< arma::mat >::type cov(covSEXP);
    __result = Rcpp::wrap(Mahalanobis(x, center, cov));
    return __result;
END_RCPP
}
